# Supplementary material for: Assembled Reduced Graphene Oxide/Tungsten Diselenide/Pd Heterojunction with Matching Energy Bands for Quick Banana Ripeness Detection
Source: Foods. 2022 Jun 24;11(13):1879. doi: 10.3390/foods11131879 (PMC9265317; doi:10.3390/foods11131879)
Supplement: Supplementary file 1 [file foods-11-01879-s001.zip]

Archive with 1 entries (1 files):
- foods-1757263-supplementary.pdf
